# Supplementary material for: Education and Meat Consumption and Reduction: The Mediating Role of Climate Literacy
Source: Foods. 2025 Sep 25;14(19):3333. doi: 10.3390/foods14193333 (PMC12523753; doi:10.3390/foods14193333)
Supplement: Supplementary file 1 [file foods-14-03333-s001.zip]

Archive with 1 entries (1 files):
- foods-3877487-supplementary.pdf
